# Supplementary material for: Modeling and Visualization of Nitrogen and Chlorophyll in Greenhouse Solanum lycopersicum L. Leaves with Hyperspectral Imaging for Nitrogen Stress Diagnosis
Source: Plants (Basel). 2025 Oct 27;14(21):3276. doi: 10.3390/plants14213276 (PMC12608197; doi:10.3390/plants14213276)
Supplement: Supplementary file 1 [file plants-14-03276-s001.zip]

Archive with 1 entries (1 files):
- plants-3923678-supplementary.pdf
